# Supplementary material for: Overactivity of the Less Affected Side as a Possible Pattern of Asymmetry in Sitting in Patients Suffering from First-Time Ischemic Stroke—An Observational Study
Source: Brain Sci. 2023 Dec 14;13(12):1716. doi: 10.3390/brainsci13121716 (PMC10741903; doi:10.3390/brainsci13121716)
Supplement: Supplementary file 1 [file brainsci-13-01716-s001.zip]

Archive with 1 entries (1 files):
- brainsci-2715339-supplementary.MOV
